# Supplementary material for: HGCPep: Hypergraph Deep Learning Identifies Cancer-associated Non-coding Peptides
Source: Genomics Proteomics Bioinformatics. 2025 Dec 2;23(6):qzaf093. doi: 10.1093/gpbjnl/qzaf093 (PMC13183667; doi:10.1093/gpbjnl/qzaf093)
Supplement: qzaf093_Supplementary_Data [file qzaf093_supplementary_data.zip]

Archive with 14 entries (14 files):
- Table S8.docx
- Figure S1.jpg
- Figure S2.png
- Figure S3.png
- Figure S4.png
- Figure S5.png
- Supplementary material captions.docx
- Table S1.docx
- Table S2.docx
- Table S3.docx
- Table S4.docx
- Table S5.docx
- Table S6.docx
- Table S7.docx
